# Supplementary material for: Chemical Constituents of the Leaves of Diospyros kaki (Persimmon)
Source: Plants (Basel). 2021 Sep 28;10(10):2032. doi: 10.3390/plants10102032 (PMC8538319; doi:10.3390/plants10102032)
Supplement: Supplementary file 1 [file plants-10-02032-s001.zip]

Archive with 1 entries (1 files):
- plants-1391408-supplementary.pdf
